# Supplementary material for: Characterization of spray-dried Gac aril extract and estimated shelf life of β-carotene and lycopene
Source: PeerJ. 2021 Mar 24;9:e11134. doi: 10.7717/peerj.11134 (PMC8000464; doi:10.7717/peerj.11134)
Supplement: File S3 [file peerj-09-11134-s003.xlsx]

## Sheet: Table 1
Sample Name	Bulk density (g/mL)	%WSI	Moisture Content	Aw Content	pH	Total Carotene (mg/g)
GAC Powders 140C	0.632781	79.4591	10.6576	0.61	5.64	0.77394
	0.62625	81.5157	10.2015	0.608	5.62	0.880179
	0.641906	82.6358	11.7125	0.612	5.63	0.802004
average	0.633646	81.2035	10.8572	0.61	5.63	0.818708
GAC Powders 160C	0.576147	86.0739	11.1906	0.525	5.55	0.716288
	0.578559	87.6946	10.3289	0.52	5.52	0.768493
	0.585324	82.7223	10.0553	0.524	5.56	0.664084
average	0.58001	85.4969	10.525	0.523	5.54333	0.716288
GAC Powders 180C	0.575778	82.5325	9.4115	0.521	5.55	0.704587
	0.567472	82.2172	9.59681	0.518	5.51	0.631787
	0.57225	80.2293	10.6568	0.522	5.53	0.582597
average	0.571833	81.6597	9.88838	0.520333	5.53	0.639657

## Sheet: Table 2 and 3
Sample	Color
	L	a	b	C	h
GAC powders 140C dried powder	84.06	11.09	24.77	27.14	65.89
	85.44	10.68	23.83	26.11	65.87
	85.23	10.76	24.1	26.39	65.95
average	84.91	10.8433	24.2333	26.5467	65.9033
GAC powders 140C after dissolve with water	52.32	10.73	37.13	38.65	73.88
	52.25	11.11	36.93	38.56	73.25
	52.48	10.49	36.22	37.71	73.85
average	52.35	10.7767	36.76	38.3067	73.66
GAC powders 160C dried powder	82.04	12.76	27.62	30.43	65.2
	81.56	12.6	27.28	30.05	65.21
	82.25	12.63	27.31	30.09	65.18
average	81.95	12.6633	27.4033	30.19	65.1967
GAC powders 160C after dissolve with water	52.12	11.32	38.1	39.75	73.46
	51.98	11.72	37.45	39.24	72.62
	52.15	11.04	36.2	37.85	73.05
average	52.0833	11.36	37.25	38.9467	73.0433
GAC powders 180C dried powder	80.14	14.11	32.3	35.24	66.4
	80.57	14	31.98	34.91	66.35
	80.75	13.94	31.74	34.68	66.3
average	80.4867	14.0167	32.0067	34.9433	66.35
GAC powders 180C after dissolve with water	51.83	12.61	42.03	43.88	73.3
	52.55	11.31	38.65	40.27	73.69
	52.29	11.41	39.46	41.08	73.87
average	52.2233	11.7767	40.0467	41.7433	73.62

## Sheet: Fig 3, 4
	30 C		45C		55C
Days	B-carotene (mg)	Lycopene (mg)	B-carotene (mg)	Lycopene (mg)	B-carotene (mg)	Lycopene (mg)
0	1.38206	0.220878	1.38206	0.220878	1.38206	0.220878
	1.41279	0.22578	1.41279	0.22578	1.41279	0.22578
	1.4155	0.228401	1.4155	0.228401	1.4155	0.228401
3	1.33685	0.187042	0.517919	0.128572	0.4359	0.0721874
	1.32472	0.171572	0.45075	0.128558	0.490071	0.0683222
	1.41074	0.168956	0.471101	0.12668	0.468381	0.0697747
6	1.32319	0.110472	0.47054	0.113969	0.306867	0.0648979
	1.29934	0.115722	0.492296	0.119112	0.263912	0.0672149
	1.28151	0.112819	0.475978	0.117279	0.284574	0.0668255
9	1.27808	0.109601	0.471996	0.116769	0.230567	0.0605991
	1.35232	0.0934932	0.445451	0.116128	0.261766	0.063464
	1.26013	0.101312	0.434998	0.115355	0.238819	0.062098
12	1.25238	0.101285	0.390234	0.113969	0.170633	0.0506499
	1.18721	0.09874	0.4133	0.119112	0.197144	0.0521833
	1.23039	0.0978696	0.433627	0.117279	0.195501	0.0513528
15	1.21327	0.101996	0.41391	0.106893	0.158584	0.0456888
	1.09401	0.0968338	0.391631	0.0966789	0.160786	0.0474263
	1.13837	0.0942713	0.380789	0.101988	0.15401	0.0443203
18	0.916717	0.0988122	0.400174	0.102598	0.151637	0.0211127
	0.910082	0.0867453	0.4328	0.103411	0.152697	0.0206502
	0.881908	0.0917246	0.371131	0.0998789	0.759064	0.0175972
21	0.896896	0.0306558	0.243815	0.0762461	0.543432
	0.903743	0.0379016	0.226285	0.0789622	0.489231
	0.860201	0.030965	0.218049	0.0768165	0.529948
24	0.857112		0.243815	0.0669791
	0.731192		0.226285	0.0691038
	0.805744		0.230188	0.068392
27	0.530062		0.187788
	0.482283		0.179937
	0.470944		0.165969
30	0.481674		0.152359
	0.425007		0.158938
	0.403489		0.139132
33	0.411204		0.141697
	0.382036		0.13352
	0.327838		0.10845
36	0.231393
	0.254017
	0.238764
39	0.220194
	0.209709
	0.209255
42	0.133364
	0.108842
	0.109721
45	0
	0
	0
